# Supplementary material for: Tidal Volume Challenge to Assess Volume Responsiveness with Dynamic Preload Indices During Non-Cardiac Surgery: A Prospective Study
Source: J Clin Med. 2024 Dec 27;14(1):101. doi: 10.3390/jcm14010101 (PMC11721188; doi:10.3390/jcm14010101)
Supplement: Supplementary file 1 [file jcm-14-00101-s001.zip]

Archive with 1 entries (1 files):
- jcm-3308944-supplementary.pdf
